# Supplementary material for: Comparison of Recombination Rate, Reference Bias, and Unique Pangenomic Haplotypes in Cannabis sativa Using Seven De Novo Genome Assemblies
Source: Int J Mol Sci. 2025 Jan 29;26(3):1165. doi: 10.3390/ijms26031165 (PMC11818205; doi:10.3390/ijms26031165)
Supplement: Supplementary file 1 [file ijms-26-01165-s001.zip]

Archive with 2 entries (2 files):
- 2024_11_12_Stack_Cannabis_Genomes_IJMS_Supp_Figs.pdf
- Copy of 2024_11_12_Stack_Cannabis_Genomes_IJMS_Supp_Tables.xlsx
