# Supplementary material for: Comparison of Recombination Rate, Reference Bias, and Unique Pangenomic Haplotypes in Cannabis sativa Using Seven De Novo Genome Assemblies
Source: Int J Mol Sci. 2025 Jan 29;26(3):1165. doi: 10.3390/ijms26031165 (PMC11818205; doi:10.3390/ijms26031165)
Supplement: Supplementary file 1 [file ijms-26-01165-s001.zip › Copy of 2024_11_12_Stack_Cannabis_Genomes_IJMS_Supp_Tables.xlsx]

## Sheet: Supp. Table S1
Supplementary Table S1. Assembly statistics for seven diploid phased chromosome-level genome assemblies of Cannabis sativa.
	Assembly statistics						FASTA BUSCO							Helixer-predicted protein BUSCO
Genome	Length	N scaffolds	% scaffold	N50	L50	Helixer annotations	%	Complete	% Single-Copy	Complete Single-Copy	Complete Duplicated	Fragmented	Missing	%	Complete	Complete Single-Copy	Complete Duplicated	Fragmented	Missing
FL 58 Hap1	742854355	104	1.79	76416087	5	24258	96.8	1564	94.7	1529	35	22	28	96.8	1562	1522	40	17	35
FL 58 Hap2	749458071	114	2.17	79719884	5	24036	97.7	1577	95.9	1548	29	18	19	97.3	1571	1535	36	17	26
GVA-H-19-1067-001 Hap1	735,918,520	107	2.44	77926800	5	24556	97.2	1569	95.6	1543	26	15	30	96.5	1557	1522	35	23	34
GVA-H-19-1067-001 Hap2	766721846	167	3.55	78722340	5	24678	98.2	1585	96.3	1555	30	20	9	98.1	1583	1544	39	16	15
GVA-H-19-1185-059 Hap1	768704384	469	3.08	78084761	5	28296	98	1582	96.5	1557	25	18	14	97.6	1574	1544	30	19	21
GVA-H-19-1185-059 Hap2	756472718	173	1.4	77425814	5	25237	98.5	1591	97	1566	25	14	9	97.5	1574	1542	32	24	16
GVA-H-21-1003-002 Hap1	729675672	58	1.57	75933556	5	23827	97.3	1571	95.6	1543	28	19	24	96.9	1565	1532	33	23	26
GVA-H-21-1003-002 Hap2	773644594	103	1.27	78500572	5	23182	96	1549	94.8	1530	19	17	48	95.7	1544	1518	26	18	52
GVA-H-22-1061-002 Hap1	761064060	184	2.49	78409181	5	25242	98.3	1587	96.5	1558	29	15	12	97.7	1578	1542	36	18	18
GVA-H-22-1061-002 Hap2	791008872	134	1.84	78155440	5	23909	96.5	1558	94.9	1532	26	17	39	95.8	1546	1517	29	22	46
Panakeia v2.0 Hap1	752798994	147	3.27	77898994	5	24460	98	1582	96.5	1557	25	18	14	97	1566	1535	31	23	25
Panakeia v2.0 Hap2	748888757	115	2.59	76825469	5	24492	97.6	1576	95.7	1545	31	20	18	96.9	1564	1528	36	27	23
TJ's CBD Hap1	763100635	154	1.97	78700047	5	25098	98.4	1588	96.2	1553	35	15	11	97.9	1580	1541	39	18	16
TJ's CBD Hap2	757693681	88	1.41	79846142	5	25262	96.3	1586	96.3	1554	32	15	13	97.9	1579	1539	40	15	20

## Sheet: Supp. Table S2
Supplementary Table S2. List of 60 diploid phased Cannabis sativa genome assemblies with associated metadata and unique kmer counts from a complete 31-mer index constructed with PanKmer.
Assembly	Group	Publication	AssemblyLevel	UniqueKmerCount
AH3Ma.softmasked	High-Cannabinoid	Lynch et al.	Chromosome	385815
AH3Mb.softmasked	High-Cannabinoid	Lynch et al.	Chromosome	1325785
BCMa.softmasked	U.S. Feral	Lynch et al.	Chromosome	3579958
BCMb.softmasked	U.S. Feral	Lynch et al.	Chromosome	3644376
BLCv1a.softmasked	U.S. Feral	Lynch et al.	Contig	3175766
BLCv1b.softmasked	U.S. Feral	Lynch et al.	Contig	2417578
BOAXa.softmasked	High-Cannabinoid	Lynch et al.	Chromosome	4993705
BOAXb.softmasked	High-Cannabinoid	Lynch et al.	Chromosome	2589844
Cannabis_sativa_Carmagnola_HAP1_v1.0	European Hemp	Carey et al.	Chromosome	3222999
Cannabis_sativa_Carmagnola_HAP2_v1.0	European Hemp	Carey et al.	Chromosome	2406798
Cannabis_sativa_Futura75_HAP1_v1.0	European Hemp	Carey et al.	Chromosome	1800799
Cannabis_sativa_Futura75_HAP2_v1.0	European Hemp	Carey et al.	Chromosome	2697066
Cannabis_sativa_OttoII_HAP1_v1.0	High-Cannabinoid	Carey et al.	Chromosome	3653225
Cannabis_sativa_OttoII_HAP2_v1.0	High-Cannabinoid	Carey et al.	Chromosome	4044825
Cannabis_sativa_Uso31_HAP1_v1.0	European Hemp	Carey et al.	Chromosome	4719575
Cannabis_sativa_Uso31_HAP2_v1.0	European Hemp	Carey et al.	Chromosome	3056386
CNBv1a.softmasked	Asian Hemp	Lynch et al.	Contig	21097364
CNBv1b.softmasked	Asian Hemp	Lynch et al.	Contig	20310783
COFBa.softmasked	OCBD F1	Lynch et al.	Chromosome	277575
COFBb.softmasked	OCBD F1	Lynch et al.	Chromosome	359894
COSVa.softmasked	OCBD F1	Lynch et al.	Chromosome	77449
COSVb.softmasked	OCBD F1	Lynch et al.	Chromosome	49990
DPFBa.softmasked	OCBD F1	Lynch et al.	Chromosome	200020
DPFBb.softmasked	OCBD F1	Lynch et al.	Chromosome	174948
DPSVa.softmasked	OCBD F1	Lynch et al.	Chromosome	45303
DPSVb.softmasked	OCBD F1	Lynch et al.	Chromosome	45723
EH23a.softmasked	OCBD F1	Lynch et al.	Chromosome	46129
EH23b.softmasked	OCBD F1	Lynch et al.	Chromosome	464887
FCS1a.softmasked	OCBD F1	Lynch et al.	Chromosome	449671
FCS1b.softmasked	OCBD F1	Lynch et al.	Chromosome	424704
FIMv1a.softmasked	U.S. Feral	Lynch et al.	Contig	4472901
FIMv1b.softmasked	U.S. Feral	Lynch et al.	Contig	2591870
FL58_hap1.v1	High-Cannabinoid	Stack et al.	Chromosome	107350
FL58_hap2.v1	High-Cannabinoid	Stack et al.	Chromosome	130337
FMv1a.softmasked	U.S. Feral	Lynch et al.	Contig	6334200
FMv1b.softmasked	U.S. Feral	Lynch et al.	Contig	6010990
GERv1a.softmasked	European Hemp	Lynch et al.	Chromosome	804500
GERv1b.softmasked	European Hemp	Lynch et al.	Chromosome	573862
GRMa.softmasked	High-Cannabinoid	Lynch et al.	Chromosome	9816295
GRMb.softmasked	High-Cannabinoid	Lynch et al.	Chromosome	1308016
GVA-H-19-1067-001_hap1.v1	High-Cannabinoid	Stack et al.	Chromosome	267048
GVA-H-19-1067-001_hap2.v1	High-Cannabinoid	Stack et al.	Chromosome	597658
GVA-H-19-1185-059_hap1.v1	European Hemp	Stack et al.	Chromosome	64607
GVA-H-19-1185-059_hap2.v1	European Hemp	Stack et al.	Chromosome	26081
GVA-H-21-1003-002_hap1.v1	U.S. Feral	Stack et al.	Chromosome	1746104
GVA-H-21-1003-002_hap2.v1	U.S. Feral	Stack et al.	Chromosome	1836688
GVA-H-22-1061-002_hap1.v1	Asian Hemp	Stack et al.	Chromosome	11881023
GVA-H-22-1061-002_hap2.v1	Asian Hemp	Stack et al.	Chromosome	12826813
H3S1a.softmasked	OCBD F1	Lynch et al.	Chromosome	781237
H3S1b.softmasked	OCBD F1	Lynch et al.	Chromosome	699826
H3S7a.softmasked	OCBD F1	Lynch et al.	Chromosome	405877
H3S7b.softmasked	OCBD F1	Lynch et al.	Chromosome	1001349
ITLv1a.softmasked	European Hemp	Lynch et al.	Contig	10493699
ITLv1b.softmasked	European Hemp	Lynch et al.	Contig	7881702
KCDv1a.softmasked	European Hemp	Lynch et al.	Chromosome	3516071
KCDv1b.softmasked	European Hemp	Lynch et al.	Chromosome	2043315
KOMPa.softmasked	European Hemp	Lynch et al.	Chromosome	9619111
KOMPb.softmasked	European Hemp	Lynch et al.	Chromosome	6541718
MBFBa.softmasked	OCBD F1	Lynch et al.	Chromosome	430691
MBFBb.softmasked	OCBD F1	Lynch et al.	Chromosome	353166
MBSVa.softmasked	OCBD F1	Lynch et al.	Chromosome	73258
MBSVb.softmasked	OCBD F1	Lynch et al.	Chromosome	54210
MM3v1a.softmasked	High-Cannabinoid	Lynch et al.	Chromosome	6230260
MM3v1b.softmasked	High-Cannabinoid	Lynch et al.	Chromosome	6255828
NLv1a.softmasked	High-Cannabinoid	Lynch et al.	Chromosome	296546
NLv1b.softmasked	High-Cannabinoid	Lynch et al.	Chromosome	182537
OFBa.softmasked	OCBD F1	Lynch et al.	Chromosome	243184
OFBb.softmasked	OCBD F1	Lynch et al.	Chromosome	223089
Panakeiav2.0_hap1.v1	High-Cannabinoid	Stack et al.	Chromosome	554633
Panakeiav2.0_hap2.v1	High-Cannabinoid	Stack et al.	Chromosome	836812
PPFBa.softmasked	OCBD F1	Lynch et al.	Chromosome	384880
PPFBb.softmasked	OCBD F1	Lynch et al.	Chromosome	338596
S8Ha.softmasked	OCBD F1	Lynch et al.	Chromosome	1552563
S8Hb.softmasked	OCBD F1	Lynch et al.	Chromosome	1417507
SAN2a.softmasked	European Hemp	Lynch et al.	Chromosome	784218
SAN2b.softmasked	European Hemp	Lynch et al.	Chromosome	227672
SDFBa.softmasked	OCBD F1	Lynch et al.	Chromosome	380968
SDFBb.softmasked	OCBD F1	Lynch et al.	Chromosome	248201
SHH5a.softmasked	OCBD F1	Lynch et al.	Chromosome	923751
SHH5b.softmasked	OCBD F1	Lynch et al.	Chromosome	710409
SKFBa.softmasked	OCBD F1	Lynch et al.	Chromosome	216645
SKFBb.softmasked	OCBD F1	Lynch et al.	Chromosome	209039
SN1v3a.softmasked	European Hemp	Lynch et al.	Chromosome	3041031
SN1v3b.softmasked	European Hemp	Lynch et al.	Chromosome	539150
SODLa.softmasked	High-Cannabinoid	Lynch et al.	Chromosome	1855719
SODLb.softmasked	High-Cannabinoid	Lynch et al.	Chromosome	495592
STHa.softmasked	OCBD F1	Lynch et al.	Chromosome	364790
STHb.softmasked	OCBD F1	Lynch et al.	Chromosome	272019
SVA12a.softmasked	OCBD F1	Lynch et al.	Chromosome	142256
SVA12b.softmasked	OCBD F1	Lynch et al.	Chromosome	149585
SVA6a.softmasked	OCBD F1	Lynch et al.	Chromosome	136233
SVA6b.softmasked	OCBD F1	Lynch et al.	Chromosome	139025
SZFBa.softmasked	OCBD F1	Lynch et al.	Chromosome	156406
SZFBb.softmasked	OCBD F1	Lynch et al.	Chromosome	94698
TIBv1a.softmasked	European Hemp	Lynch et al.	Contig	6835396
TIBv1b.softmasked	European Hemp	Lynch et al.	Contig	5777653
TJsCBD_hap1.v1	High-Cannabinoid	Stack et al.	Chromosome	604693
TJsCBD_hap2.v1	High-Cannabinoid	Stack et al.	Chromosome	983775
TKFBa.softmasked	OCBD F1	Lynch et al.	Chromosome	194129
TKFBb.softmasked	OCBD F1	Lynch et al.	Chromosome	200574
TURv1a.softmasked	European Hemp	Lynch et al.	Contig	2628120
TURv1b.softmasked	European Hemp	Lynch et al.	Contig	2575413
TWFBa.softmasked	OCBD F1	Lynch et al.	Chromosome	235366
TWFBb.softmasked	OCBD F1	Lynch et al.	Chromosome	209150
TWSVa.softmasked	OCBD F1	Lynch et al.	Chromosome	87692
TWSVb.softmasked	OCBD F1	Lynch et al.	Chromosome	61326
UFBa.softmasked	OCBD F1	Lynch et al.	Chromosome	259027
UFBb.softmasked	OCBD F1	Lynch et al.	Chromosome	155127
WCFBa.softmasked	OCBD F1	Lynch et al.	Chromosome	249098
WCFBb.softmasked	OCBD F1	Lynch et al.	Chromosome	186047
WFv1a.softmasked	U.S. Feral	Lynch et al.	Contig	15521872
WFv1b.softmasked	U.S. Feral	Lynch et al.	Contig	4718917
WHWa.softmasked	High-Cannabinoid	Lynch et al.	Chromosome	559804
WHWb.softmasked	High-Cannabinoid	Lynch et al.	Chromosome	152867
WIv1a.softmasked	U.S. Feral	Lynch et al.	Contig	8978425
WIv1b.softmasked	U.S. Feral	Lynch et al.	Contig	3193243
YMMv1a.softmasked	Asian Hemp	Lynch et al.	Contig	17381580
YMMv1b.softmasked	Asian Hemp	Lynch et al.	Contig	11213670
YMv2a.softmasked	Asian Hemp	Lynch et al.	Chromosome	10919323
YMv2b.softmasked	Asian Hemp	Lynch et al.	Chromosome	11238730

## Sheet: Supp. Table S3
Supplementary Table S3. Presence and absence of Early1 SNPs and large inversions on Chr01
Assembly	Early1 SNPs	Chr01 inversion
AH3Ma.softmasked	Y	N
AH3Mb.softmasked	N	Y
BCMa.softmasked	N	N
BCMb.softmasked	N	N
BOAXa.softmasked	N	Y
BOAXb.softmasked	N	N
COFBa.softmasked	N	N
COFBb.softmasked	N	Y
COSVa.softmasked	N	Y
COSVb.softmasked	N	N
Cannabis_sativa_Carmagnola_HAP1_v1.0	N	N
Cannabis_sativa_Carmagnola_HAP2_v1.0	N	N
Cannabis_sativa_Futura75_HAP1_v1.0	N	N
Cannabis_sativa_Futura75_HAP2_v1.0	N	Y
Cannabis_sativa_OttoII_HAP1_v1.0	Y	N
Cannabis_sativa_OttoII_HAP2_v1.0	Y	N
Cannabis_sativa_Uso31_HAP1_v1.0	N	Y
Cannabis_sativa_Uso31_HAP2_v1.0	N	Y
DPFBa.softmasked	N	N
DPFBb.softmasked	Y	N
DPSVa.softmasked	N	N
DPSVb.softmasked	N	N
EH23a.softmasked	N	N
EH23b.softmasked	Y	N
FCS1a.softmasked	N	N
FCS1b.softmasked	N	Y
FL58_hap1.v1	N	N
FL58_hap2.v1	N	N
GERv1a.softmasked	N	Y
GERv1b.softmasked	N	Y
GRMa.softmasked	Y	N
GRMb.softmasked	N	N
GVA-H-19-1067-001_hap1.v1	N	N
GVA-H-19-1067-001_hap2.v1	N	N
GVA-H-19-1185-059_hap1.v1	N	N
GVA-H-19-1185-059_hap2.v1	N	N
GVA-H-21-1003-002_hap1.v1	N	N
GVA-H-21-1003-002_hap2.v1	N	N
GVA-H-22-1061-002_hap1.v1	N	N
GVA-H-22-1061-002_hap2.v1	N	N
H3S1a.softmasked	N	N
H3S1b.softmasked	N	N
H3S7a.softmasked	N	N
H3S7b.softmasked	N	Y
KCDv1a.softmasked	N	N
KCDv1b.softmasked	N	Y
KOMPa.softmasked	N	N
KOMPb.softmasked	N	Y
MBFBa.softmasked	Y	N
MBFBb.softmasked	Y	N
MBSVa.softmasked	Y	N
MBSVb.softmasked	N	N
MM3v1a.softmasked	N	N
MM3v1b.softmasked	N	N
NLv1a.softmasked	N	Y
NLv1b.softmasked	Y	N
OFBa.softmasked	Y	N
OFBb.softmasked	N	N
PPFBa.softmasked	N	N
PPFBb.softmasked	N	N
Panakeiav2.0_hap1.v1	Y	Y
Panakeiav2.0_hap2.v1	N	N
S8Ha.softmasked	N	N
S8Hb.softmasked	N	N
SAN2a.softmasked	N	N
SAN2b.softmasked	N	N
SDFBa.softmasked	N	Y
SDFBb.softmasked	Y	N
SHH5a.softmasked	N	N
SHH5b.softmasked	N	N
SKFBa.softmasked	Y	N
SKFBb.softmasked	N	N
SN1v3a.softmasked	N	N
SN1v3b.softmasked	N	N
SODLa.softmasked	N	N
SODLb.softmasked	N	N
STHa.softmasked	N	N
STHb.softmasked	N	N
SVA12a.softmasked	N	N
SVA12b.softmasked	Y	N
SVA6a.softmasked	N	N
SVA6b.softmasked	Y	N
SZFBa.softmasked	N	Y
SZFBb.softmasked	Y	N
TJsCBD_hap1.v1	N	N
TJsCBD_hap2.v1	N	N
TKFBa.softmasked	N	Y
TKFBb.softmasked	Y	N
TWFBa.softmasked	N	Y
TWFBb.softmasked	Y	N
TWSVa.softmasked	N	Y
TWSVb.softmasked	N	N
UFBa.softmasked	Y	N
UFBb.softmasked	N	N
WCFBa.softmasked	N	Y
WCFBb.softmasked	Y	N
WHWa.softmasked	N	N
WHWb.softmasked	Y	N
YMv2a.softmasked	N	N
YMv2b.softmasked	N	N
